# Supplementary material for: Genome-Wide Identification of Maize Aquaporin and Functional Analysis During Seed Germination and Seedling Establishment
Source: Front Plant Sci. 2022 Jan 27;13:831916. doi: 10.3389/fpls.2022.831916 (PMC8828918; doi:10.3389/fpls.2022.831916)
Supplement: Supplementary file 2 [file Table_1.XLSX]

## Sheet: Table S1
Supplemental Table S1. Characteristics of ZmAQP sequences related to the conserved domain/amino acid residues. Identification and distribution of conserved transmembrane domains and motifs (NPA motif, ar/R filter, FPs) in ZmAQPs are presented. The annotation of some items is listed at the bottom.
Gene Name	exon count	TM counta	NPA motif		ar/Rb	FPsc
			LB	LE	H2 H5 LE1 LE2	P1 P2 P3 P4 P5
ZmPIP1-1	4	6	NPA	NPA	F H T R	Q S A F W
ZmPIP1-2	4	6	NPA	NPA	F H T R	Q S A F W
ZmPIP1-3	4	6	NPA	NPA	F H T R	Q S A F W
ZmPIP1-5	2	6	NPA	NPA	F H T R	Q S A F W
ZmPIP2-1	3	6	NPA	NPA	F H T R	Q S A F W
ZmPIP2-2	3	6	NPA	NPA	F H T R	Q S A F W
ZmPIP2-3	4	6	NPA	NPA	F H T R	Q S A F W
ZmPIP2-4	4	6	NPA	NPA	F H T R	Q S A F W
ZmPIP2-5	3	6	NPA	NPA	F H T R	Q S A F W
ZmPIP2-6	3	7	NPA	NPA	F H T R	Q S A F W
ZmPIP2-7	4	6	NPA	NPA	F H T R	M S A F W
ZmPIP2-8	1	6	NPA	NPA	F H T R	H S A F W
ZmPIP2-9	3	6	NPA	NPA	F H T R	Q S A F W
ZmTIP1-1	2	6	NPA	NPA	H I A V	T S A Y W
ZmTIP1-2	2	7	NPA	NPA	H I A V	T S A Y W
ZmTIP2-1	2	6	NPA	NPA	H I G R	T S A Y W
ZmTIP2-2	2	6	NPA	NPA	H I G R	T S A Y W
ZmTIP2-3	3	6	NPA	NPA	H I G R	T S A Y W
ZmTIP2-4	3	6	NPA	NPA	H I G R	T S A Y W
ZmTIP3-1	2	6	NPA	NPA	H V A R	T V A Y W
ZmTIP3-2	2	6	NPA	NPA	H V A R	T V A Y W
ZmTIP3-3	3	5	NPA	NPA	H V A R	T A A Y W
ZmTIP3-4	3	6	NPA	NPA	H I A R	S A A Y W
ZmTIP4-1	3	6	NPA	NPA	H S A R	S S A Y W
ZmTIP4-2	3	6	NPA	NPA	H S A R	S S A Y W
ZmTIP4-3	2	6	NPA	NPA	Q S A R	T S A Y W
ZmTIP4-4	2	6	NPA	NPA	H V A R	A S A Y W
ZmTIP5-1	3	6	NPA	NPA	F V A R	S S A Y W
ZmNIP1-1	4	6	NPA	NPA	W V A R	F S A Y V
ZmNIP1-3	4	5	NPA	NPA	W V A R	F T A Y F
ZmNIP1-4	5	6	NPA	NPA	W A A R	F S A Y I
ZmNIP2-1	5	6	NPA	NPA	G S G R	L T A Y F
ZmNIP2-2	5	6	NPA	NPA	G S G R	L T A Y F
ZmNIP2-3	5	6	NPA	NPA	G S G R	L T A Y F
ZmNIP2-4	5	6	NPA	NPA	G S G R	L T A Y F
ZmNIP3-1	4	6	NPS	NPV	A I G R	F T A Y L
ZmNIP3-2	3	6	NPA	NPA	A A P R	Y T A Y L
ZmNIP4-1	3	6	NPA	NPI	V G G R	M T A Y L
ZmSIP1-1	3	5	NPT	NPA	L I P N	M A A Y W
ZmSIP1-2	3	6	NPT	NPA	L V P N	M A A Y W
ZmSIP2-1	3	6	NPL	NPA	L H G S	F A A Y W
Note: a Numbers of the predicted transmembrane domains. b Amino acid composition of the ar/R selectivity filter. H2 is located in the transmembrane α-helix 2 (TM2), H5 is in TM5, LE1 and LE2 are located in connecting loops. c Froger’s positions, P1-P5 residues.

## Sheet: Table S2
Supplemental Table S2. Sequence information for each ZmAQP motif.
Motif	E-value	Name Motif Consensus
1	5.3e-472	VRCATCTCCGGCGGSCACATSAACCCSGCCGTSACSTTCGGCCTSKYCST
2	7.2e-444	GAGATCRTCRKCACCTTCGTSCTCGTSTWCRCCGTCTTCKCCGCCRCCRH
3	5.5e-394	DTCACCGGCRCSKSCATSAACCCGGCSMGGASCYTSGGCSCSGCSSTCGY
4	1.8e-372	TGSRVSGACCACTGGRTCTACTGGGTSGGCCCSYTCVTCGGCGCSGYSCT
5	3.3e-377	CRSGCSGTSRTCGCSGAGKTCRTSGCCACSYTCCTSYTSSTSTWCGYCRC
6	4.5e-317	TSTACDKGGYSGCGCAGYKSCTSGGCGCCAYCKKCGSSKSCBTSSTSSTC
7	5.7 e-243	CRSCRTCGSCMYSCTSGSCATCGSCTKSDYCKTCGGCGSCAWSATCYTCG
8	1.7 e-178	CTGGCSSCGSTGSCRRTBGGGTTCGCGSTGKTCVTGGYSSWCCTGGYSRC
9	2.2 e-116	CCGCCGGCGCCGCTGDTSGACGCSGRSGAGCTSRVSWMGTGGTCCCTSTA
10	8.2 e-115	TACRTGSGCTACGGCGGCGGCGCCAACGAGSTCRSCSCCGGCTACTCCAA
11	1.2 e-120	GCSGSSSTCKWCYACSAGDWCVTSYTCAKSGCCVVCGCCNHCVAGVMSSB
12	1.9 e-081	GTGGCCACSGTSATCGGGTACAAGCACCAGACGGACGCGKCGGCGTCGGG
13	4.7 e-064	CCAAGCGCARYGCCCGSGACTCCCACGTC
14	2.0 e-070	GSSSGCAASGTSWCCCTSRTSMGCGCSST
15	5.5 e-033	CRTCGCSRTCGCGCRSGSGYTSGCSSTSWTSGTSRBSGTSTHCRTSGCSG

## Sheet: Table S3
Supplemental Table S3. FPKM of expressed ZmAQP genes. These data are publically avaiable RNA-seq data. The FPKM values of ZmAQPs genes in 79 samples including different tissues and developmental stages.
Gene Name	Gene ID	PR-3-DAS	RMZEZ-3-DAS	RDZ-3-DAS	RCP-3-DAS	RST-3-DAS	PR-6-DAS	RS-7-DAS	PR-7-DAS	SR-7-DAS	PRZ1-7-DAS	PRZ2-7-DAS	PRZ3-7-DAS	PRZ4-7-DAS	CRN3-V7	CRN4-V7	CRN5-V7	CRN5-V13	BRN6-V13	Co-6-DAS	PL-V1	TL-V3	ST-V5	TSL-V5	BSL-V5	TSL-V7	BSL-V7	8L-V9	11L-V9	13L-V9	IL-V9	13L-VT	13L-R2	AL-0-DAP	AL-6-DAP	AL-12-DAP	AL-18-DAP	AL-24-DAP	AL-30-DAP	SS-V1	SS-V3	FirI-V5	4thI-V9	In-0-DAP	In-6-DAP	In-12-DAP	In-18-DAP	In-24-DAP	In-30-DAP
ZmPIP1-1	Zm00001eb074210	14841.4	15015	12383.9	23756.2	2016.76	11791	13591.3	10216.3	9415.47	11195.2	9080.06	9623.8	9635.38	6748.52	8646.27	10192.7	7636.04	11752.3	2754.79	8292.97	5150.29	2009.96	7233.42	8982.8	7071	5053.38	9712.51	6657.38	6825.14	11212	13102.6	10465.8	10172.1	6287.94	6028.45	6668.98	9184.41	9538.74	2961.93	2313.99	3618.04	1789.64	6216.42	3511.78	6814.9	5220.31	10511.8	7492.73
ZmPIP1-2	Zm00001eb249940	NA	NA	NA	NA	NA	NA	NA	NA	NA	NA	NA	NA	NA	NA	NA	NA	NA	NA	NA	NA	NA	NA	NA	NA	NA	NA	NA	NA	NA	NA	NA	NA	NA	NA	NA	NA	NA	NA	NA	NA	NA	NA	NA	NA	NA	NA	NA	NA
ZmPIP1-3	Zm00001eb186900	1291.53	486.94	1741.88	1602.14	1993.8	1534.69	1617.55	2350.42	1145.33	510.11	2025.7	1589.49	1803.47	2859.62	3100.26	2338.99	1472.9	4365.17	479.51	1031.19	1372.49	1209.67	993.89	2169.31	1626.51	1247.44	1502.26	1527.04	2112.64	3333.26	732.33	836.78	1120.29	684.56	418.9	443.54	613.87	715.97	771.44	834.75	2102.65	1462.73	3388.5	1447.64	1408.91	1395.05	1429.87	1187.8
ZmPIP1-5	Zm00001e023558	5807.96	3168.73	7311.31	9122.81	1062.39	10677.1	3221	3727.63	2292.65	1913.28	6737.93	3020.12	2851.27	10949.8	10210.9	4530.77	2024.22	3814.18	449.48	654.29	202.11	19.86	483.03	8.01	394.72	0	837.21	754.86	549.88	13.79	1270.64	896.82	770.36	276.22	224.31	251.05	143.23	80.23	181.89	75.84	139.75	0	289.24	72.11	94.51	116.47	86.08	32.67
ZmPIP2-1	Zm00001eb306380	5000.51	4096.74	5228.42	5954.05	1497.63	5081.22	4192	3475.5	2818.21	2488.34	2276.29	1934.49	1864.12	2103.11	2177.95	2798.99	2267.43	2176.84	1133.67	1644.3	1532.38	1240.51	1689.26	2641.65	991.14	2186.2	1636.31	1609.49	3080.46	8340.99	2255.48	2571.34	757.5	389.21	571.56	577.97	876.8	550.34	1656.19	1536.97	1759.43	758.04	965.72	498.07	676.96	811.96	721.87	459.91
ZmPIP2-2	Zm00001eb096680	2280.91	1620.06	2390.76	3107.2	1608.21	2456.95	1190.15	863.75	794.91	1052.92	918.29	885.75	642.46	1522.87	1454.8	2177.42	1780.83	2391.82	757.09	1271.34	458.24	327.65	1402.39	506.24	1117.69	381.92	1094.2	679.05	1284.61	1649.07	1659.78	1096.5	747.24	409.07	299.51	303.14	279.75	201.45	628.33	514.88	600.37	200.58	316.01	306.75	478.52	245.85	352.84	290.63
ZmPIP2-3	Zm00001eb185300	2967.71	2175.81	2836.92	4656.32	383.73	2815.1	1279.73	1191.31	752.1	1394.53	1768.09	1596.78	1471.11	1657.76	1978.52	718.18	446.46	396.74	392.84	347.71	363.63	19.14	30.11	354.42	36.44	76.48	5.84	26.53	81.63	362.51	33.04	38.18	47.53	25.6	11.51	27.28	91.44	144.87	199.11	31.8	28.24	0	32.32	13.68	41.85	46.95	97.03	100.5
ZmPIP2-4	Zm00001eb247760	5476.97	4161.16	5322.3	10074.9	173.54	5281.26	2857.58	2347.95	2105.28	3111.73	2941.78	2226.4	1580.27	2992.85	3398.75	2894.07	1117.88	1790.63	791.95	1056.97	682.82	27.61	65.83	972.61	61.57	330.92	183.13	57.5	79.26	1553.95	71.13	57.33	45.39	16.78	4.43	9.54	39.95	27.36	452.34	299.63	389.98	0	210.06	63.35	98.56	115.05	121.41	126.27
ZmPIP2-5	Zm00001eb077130	2432.63	1312.43	3030.51	3525.65	742.23	4557.75	2356.31	2656.61	1545.39	1237.5	3231.11	2543.93	2266.78	3960.49	4739.93	1960.65	737.41	2174.59	53.65	624.84	210.55	26.95	517.14	12.98	236.57	0	1364.18	37.75	17	47.62	1906.83	1554.88	1895.89	464.45	706.05	650.57	550.48	395.49	108.13	100.62	79.53	0	74.28	89.58	209.16	252.64	347.31	171.65
ZmPIP2-6	Zm00001eb306400	2633.75	1663.69	3952.33	2663.31	1605.85	4806.5	965.44	1077.17	867.25	1853.38	1569.3	559.18	323.5	6810.66	7798.73	5644.51	1090.02	7863.58	1505.07	182.65	148.21	227.06	399.85	22.56	267.11	1.99	280.07	111.59	31.14	18.04	254.36	127.74	426.16	69.45	210.43	228.53	146.47	60.9	360.77	290.27	1287.33	0	200.93	49.65	126.86	119.84	105.23	24.32
ZmPIP2-9	Zm00001eb331830	NA	NA	NA	NA	NA	NA	NA	NA	NA	NA	NA	NA	NA	NA	NA	NA	NA	NA	NA	NA	NA	NA	NA	NA	NA	NA	NA	NA	NA	NA	NA	NA	NA	NA	NA	NA	NA	NA	NA	NA	NA	NA	NA	NA	NA	NA	NA	NA
ZmPIP2-8	Zm00001eb223910	258.99	325.5	222.47	127.23	482.3	234.91	302.72	242.41	259.98	431.61	176.55	224.68	155.78	142.64	190.81	161.13	104.94	33.03	51.11	52.7	5.56	62.05	0	134.37	0	234.99	0	0	0	98.23	0	0	0	0	0	0	0	0	124.33	38.04	19.92	23.59	2.79	0	0	0	0	0
ZmPIP2-7	Zm00001eb096620	69.11	39.9	58.29	49.97	21.72	122.52	22.93	26.95	21.5	29.33	31	13.56	9.73	135.22	132.21	58.42	20.66	134.27	23.22	0	0	4.42	0	0	0	0	6.35	0	0	0	0	0	0	0	0	0	0	0	3.27	3.24	8.4	0	6.55	0	0	0	0	0
ZmTIP1-1	Zm00001eb003730	NA	NA	NA	NA	NA	NA	NA	NA	NA	NA	NA	NA	NA	NA	NA	NA	NA	NA	NA	NA	NA	NA	NA	NA	NA	NA	NA	NA	NA	NA	NA	NA	NA	NA	NA	NA	NA	NA	NA	NA	NA	NA	NA	NA	NA	NA	NA	NA
ZmTIP1-2	Zm00001eb362170	499.86	8.97	1387.58	592.84	83.73	397.82	448.67	503.26	284.5	9.9	654.59	168.43	34.13	606.58	609.41	373	357.35	41.86	4.49	59.55	16.58	3.26	79.08	10.95	0	0	0	94.54	54.51	0	0	0	0	4.82	2.44	9.87	11.73	9.27	66.37	36.05	76.34	0	0	2.13	16.96	54.69	48.5	20.97
ZmTIP2-1	Zm00001eb186570	9216.87	11226.3	8383.06	11389.7	614	10586	7865.21	6442.19	4840.26	7386.11	6109.24	5706.47	4163.21	4530.33	4858.46	4117.99	2506.25	4624.92	4017.07	2766.86	1044.39	31.62	1079.44	193.26	1519.67	34.07	1630.59	266.77	93.7	402.42	1412.13	833.89	887.34	188.87	362.41	282.18	322.78	180.68	529.33	199.27	168.03	0	472.72	200.44	465.69	611.86	430.58	176.44
ZmTIP2-2	Zm00001e015330	7771.02	5922.4	12364	11698	2851.01	11801.1	5558.78	3713.74	3435.33	4398.51	3874.07	3718.7	2412.35	1361.72	2057.05	1644.29	1245.27	406.6	397.61	12.45	12.49	0	16.92	0	22.75	0	10.92	0	0	0	0	0	0	0	0	0	0	0	49.99	23.52	12.11	21.21	30.28	7.75	29.15	41.1	32.91	8.03
ZmTIP2-3	Zm00001eb429750	820.99	346.98	1677.62	1403.06	51.7	3228.92	1244.4	778.78	906.92	366.2	1980.59	568.54	303.14	825.83	922.56	252.25	191.75	662.01	117.04	0	0	0	0	0	0	0	0	0	0	0	0	0	0	0	0	0	0	0	9.32	3.42	0	0	2.76	0	0	0	0	0
ZmTIP2-4	Zm00001eb074660	29.15	7.78	64.64	8.77	40.52	202.9	91.4	116.04	72.62	12.49	277.07	47.94	37.28	535.65	694.34	52.87	32.89	0	0.63	0	0	0	0	0	0	0	0	0	0	0	0	0	0	0	0	0	0	0	0	0	0	0	0	0	0	0	0	0
ZmTIP3-1	Zm00001eb221090	0	0	0	0	0	0	0	0.41	0	0	0	0	0	0	0.99	0	0	6.74	0	0	0	0	0	0	0	0	0	0	0	3.25	0	0	0	0	0	0	0	0	2.11	2.58	0	0	0	0	0	0	0	0
ZmTIP3-3	Zm00001eb404170	0	0	0	0	0	0	0	0	0	0	0	0	0	0	0	0	0	0	0	0	0	0	0	0	0	0	0	0	0	3.32	9.66	3.31	0	0	2	0	0	0	0	0	0	0	0	0	10.27	0	0	0
ZmTIP3-2	Zm00001eb044880	0	0	0	0	0	0	0	0	0	0	0	0	0	0	0	0	0	0	0	0	0	0	0	0	0	0	0	0	0	0	0	0	0	0	0	0	0	0	0	0	0	0	0	0	0	0	0	0
ZmTIP3-4	Zm00001eb076690	0	0	0	0	0	0	0	0	0	0	0	0	0	0	0	0	0	6.95	0	0	0	0	0	0	0	0	0	0	0	0	0	0	0	0	0	0	0	0	0	0	0	0	0	0	0	0	0	0
ZmTIP4-1	Zm00001eb284350	35.18	0	79.76	106.34	59.82	16.26	92.72	94.49	40.26	0	28.2	57.49	129.62	70.04	48.81	8.43	53.98	12.29	4.27	5.48	48.86	0	58.81	1.34	40.36	0	2427.29	98.05	94.02	0	4121.89	4027.86	2011.12	3412.77	686.48	1220.29	895.11	1144.38	0	0	0	0	10.77	261.16	9.17	30.84	21.18	77.86
ZmTIP4-2	Zm00001e027152	56.52	3.55	68.35	53.18	106	8.23	97.73	113.7	47.08	3.68	42.04	83.42	150.01	48.45	48.95	27.15	82.13	24.78	8.28	173.87	175.19	7.06	880.68	0	268.62	4.63	689.81	44.85	6.31	7.24	4791.43	4356.73	998.62	1552.13	2181.39	2861.45	1964.64	1385.2	1.32	12.53	10.12	0	18.77	91.09	118.02	67.8	88.11	90.06
ZmTIP4-3	Zm00001eb123230	10.34	0	10.64	6.6	0	0	0	0	0	0	0	0	0	0	0	0	0	2.17	0	0	0	0	29.12	3.09	56.72	3.19	0	92.28	105.36	67.48	0	11.71	0	0	4.97	0	0	0	27.61	23.85	0	0	9.62	2.56	0	0	0	0
ZmTIP4-4	Zm00001eb119200	17.89	0	40.34	0	51.1	37.35	26.76	32.94	16.62	0	38.16	29.56	1.68	50.74	47.39	85.09	73.52	8.37	9.88	0	0	155.94	0	4.56	0	0	31.46	64.15	18.41	31.29	0	0	0	0	0	0	0	4.05	88.01	218.26	218.91	5.29	127.84	83.96	93.97	112.09	160.84	149.23
ZmTIP5-1	Zm00001eb429760	NA	NA	NA	NA	NA	NA	NA	NA	NA	NA	NA	NA	NA	NA	NA	NA	NA	NA	NA	NA	NA	NA	NA	NA	NA	NA	NA	NA	NA	NA	NA	NA	NA	NA	NA	NA	NA	NA	NA	NA	NA	NA	NA	NA	NA	NA	NA	NA
ZmNIP1-1	Zm00001eb239170	0	0	0	0	0	8.79	0	2.32	0	2.17	0	2.69	3.92	493.19	336.9	15.46	7.32	7.96	382.33	49.43	414.04	191.23	5.04	2147.62	36.99	1906.71	9.81	278.67	713.73	3925.33	35.89	26.92	22.27	17.82	7.78	12.63	13.7	14.62	485.95	266.64	103.96	34.24	21.25	9.63	54.87	0	0	0
ZmNIP1-3	Zm00001eb283960	65.39	15.77	117.82	139.16	11.14	69.64	98.27	95.25	54.57	11.92	60.84	62.92	124.25	38.84	48.65	44.07	56.23	44.44	28.1	32.68	16.98	6.21	5.79	1.97	7.07	0	29.96	73.53	91.55	25.57	26.66	21.07	0	18.75	6.47	12.92	9.62	11.65	17.53	14.75	13.3	5.39	2.67	1.68	0	0	0	0
ZmNIP1-4	Zm00001eb384790	0	0	0	0	0	0	0	0	0	0	0	0	0	0	0	0	0	0	0	0	0	0	0	0	0	0	0	0	0	0	0	0	0	0	0	0	0	0	0	0	0	0	0	0	0	0	0	0
ZmNIP2-1	Zm00001eb254540	173.27	10.25	343.36	320.33	13.57	205.34	1628.07	1512.15	828.13	53.25	912.08	632.84	1819.81	1493.51	1347.57	117.71	206.92	351.33	13.66	637.31	437.47	49.6	661.79	7.98	1599.03	8.46	1145.15	552.82	102.81	16.82	605.74	425.11	588.78	369.08	103.96	104.34	38.55	46.29	36.31	60.62	182.48	2.13	344.51	271.63	104.64	186.08	485.08	1061.31
ZmNIP2-4	Zm00001eb194530	193.59	106.68	351	479.02	8.11	121.47	497.67	387.59	237.98	165.7	322.03	254.18	416.2	356.64	289.5	91.91	89.37	82.19	36.56	71.85	64.05	0	44.99	0	41.74	0	162.72	19.75	2.26	0	179.9	75.36	58.94	24.13	7.26	0	0	1.53	16.63	3.61	3.52	0	21.29	14.31	20.11	17.1	19.31	29.09
ZmNIP2-2	Zm00001eb279660	189.37	395.81	63.35	206.1	145.22	149.64	103.05	38.28	91.68	353.94	6.66	28.44	13.8	16.66	28.1	38.77	153.76	175.49	69.31	936.41	355.12	190.29	586.9	15.85	244.18	2.16	1641.83	593.7	173.14	4.74	2777.98	4558.53	1378.08	1080.15	2465.55	2200.15	2039.56	1602.8	70.81	181.46	454.01	1.28	390.65	495.35	1529.86	2589.94	3664.57	1743.66
ZmNIP2-3	Zm00001eb372380	18.68	6.33	17.76	0	44.73	3.01	3.32	0	0	8.39	0	0	0	2.52	15.26	140.35	212.99	31.13	5.84	230.77	150.79	19.75	329.12	13.02	124.18	4.25	107.14	843.01	519.78	92.5	55.79	158.9	76.71	94.46	46.62	97.53	99.55	149.91	34.36	48	60.58	0	1837.91	1583.27	1322.78	1779.53	1588.15	1084.8
ZmNIP3-1	Zm00001eb043650	491.08	366.5	671.8	605.79	35.12	542.27	506.88	396.07	283.93	367.08	317.48	310.95	314.58	189.4	165.46	221.8	284.26	194.42	74.93	5.48	9.27	489.28	3.06	16.55	0	13.46	0	68.62	62.62	22.95	0	0	0	0	0	0	0	0	206.69	411.32	863.82	37.09	331.29	159.46	231.57	322.16	331.27	358.38
ZmNIP3-2	Zm00001eb416440	0	0	0	0	0	0	0	0	0	0	0	0	0	0	0	0	0	0	0	0	0	0	0	0	0	0	0	0	0	0	0	0	0	0	0	0	0	4.68	0	0	0	0	0	0	0	0	0	0
ZmNIP4-1	Zm00001eb126240	0	0	0	0	0	0	0	0	0	0	0	0	0	0	0	0	0	0	0	0	0	0	0	0	0	0	0	0	0	0	0	0	0	0	0	0	0	0	0	0	0	0	0	0	0	0	0	0
ZmSIP1-1	Zm00001eb167790	295.19	215.85	412.32	400.53	254.59	297.21	378.6	369	235.67	232.08	321.98	252.91	355.74	324.61	259.04	326.7	289.28	287.12	193.92	166.81	117.63	151.07	143.75	141.5	172.04	143.78	345.77	285.15	292.97	218.6	344.58	437.1	188.75	208.78	252.79	228.76	278.57	316.02	145.26	181.6	189.54	177.91	238.06	232.36	226.45	225.79	278.25	320.76
ZmSIP1-2	Zm00001eb349840	76.53	52.83	96.53	78.76	72.15	101.15	47.95	42.67	32.56	52.4	41.85	40.88	25.68	21.21	26.33	57.28	47.98	102.1	81.56	87.49	32.21	10.86	70.31	60.45	47.59	58.13	39.86	81.9	86.42	99.14	47.29	18.55	26.86	28.69	30.72	27.79	46.65	46.31	42.76	21.45	17.7	31.63	32.69	25.44	145.37	22.58	34.44	37.75
ZmSIP2-1	Zm00001eb015230	112.59	136.89	109.71	129.57	51.54	94.05	112.88	108.31	68.02	139.64	77.56	91.33	66.18	82.18	81.41	122.01	100.14	69.85	68.84	58.5	52.41	52.73	47.14	61.17	46.51	49.06	101.78	66.05	61.48	50.29	86.01	94.72	87.26	69.53	73.5	61.43	83.8	74.33	65.6	65.55	62.95	47.07	58.07	61.97	75.18	94.41	92.64	109.93
Note: NA indicate not available.
Abbreviations are listed as follows: PR-3-DAS, Primary root-3 days after sawing; RMZEZ-3-DAS, Meristematic and elongation zones of primary root-3 days after sawing; RDZ-3-DAS, Differentiation zone of primary root-3 days after sawing; RCP-3-DAS, Root cortical parenchyma-3 days after sawing; RST-3-DAS, Root stele-3 days after sawing; PR-6-DAS, Primary root-6 days after sawing; RS-7-DAS, Root system…
[truncated: 31 more columns]

## Sheet: Table S4
Supplemental Table S4. The interacting proteins of ZmAQPs.
ZmAQP Names	Interacting Protein	Abbreviations	Annotation	neighborhood on chromosome	gene fusion	phylogenetic cooccurrence	homology	coexpression	experimentally determined interaction	database annotated	automated textmining	combined score
ZmNIP1-1	GRMZM2G067964	DPMR	Dolichol-phosphate mannosyltransferase-related	0	0	0	0	0	0.673	0	0	0.673
ZmNIP1-1	GRMZM2G120016	UGT	Glycosyltransferase; Cis-zeatin O-glucosyltransferase; Uncharacterized protein ; Belongs to the UDP-glycosyltransferase family	0	0	0	0	0	0	0	0.517	0.517
ZmNIP1-1	GRMZM5G834303	UGT	Glycosyltransferase; Belongs to the UDP-glycosyltransferase family	0	0	0	0	0	0	0	0.567	0.567
ZmNIP2-1	GRMZM2G102521	sugar	Putative sugar phosphate/phosphate translocator	0	0	0	0	0.043	0.087	0	0.48	0.505
ZmNIP2-2	GRMZM2G102521	sugar	Putative sugar phosphate/phosphate translocator	0	0	0	0	0.043	0.087	0	0.48	0.505
ZmNIP2-3	GRMZM2G102521	sugar	Putative sugar phosphate/phosphate translocator	0	0	0	0	0.043	0.087	0	0.485	0.51
ZmNIP2-3	GRMZM2G153920	sugar	Putative polyol transporter 1; Sorbitol transporter; Uncharacterized protein ; Belongs to the major facilitator superfamily. Sugar transporter (TC 2.A.1.1) family	0	0	0	0	0	0.11	0	0.48	0.517
ZmNIP3-1	GRMZM2G102521	sugar	Putative sugar phosphate/phosphate translocator	0	0	0	0	0.043	0.087	0	0.48	0.505
ZmPIP1-3	GRMZM2G120016	UGT	Glycosyltransferase; Cis-zeatin O-glucosyltransferase; Uncharacterized protein ; Belongs to the UDP-glycosyltransferase family	0	0	0	0	0	0	0	0.48	0.48
ZmPIP1-3	GRMZM5G834303	UGT	Glycosyltransferase; Belongs to the UDP-glycosyltransferase family	0	0	0	0	0	0	0	0.488	0.487
ZmPIP1-5	GRMZM5G834303	UGT	Glycosyltransferase; Belongs to the UDP-glycosyltransferase family	0	0	0	0	0	0	0	0.486	0.485
ZmPIP2-2	GRMZM2G055585	mannosidase	Mannan endo-14-beta-mannosidase 7; Belongs to the glycosyl hydrolase 5 (cellulase A) family	0	0	0	0	0	0	0	0.539	0.539
ZmPIP2-5	GRMZM2G055585	mannosidase	Mannan endo-14-beta-mannosidase 7; Belongs to the glycosyl hydrolase 5 (cellulase A) family	0	0	0	0	0	0	0	0.53	0.53
ZmPIP2-6	GRMZM2G368827	sugar	Bidirectional sugar transporter SWEET; Mediates both low-affinity uptake and efflux of sugar across the membrane	0	0	0	0	0	0	0	0.48	0.48
ZmPIP2-8	GRMZM2G055585	mannosidase	Mannan endo-14-beta-mannosidase 7; Belongs to the glycosyl hydrolase 5 (cellulase A) family	0	0	0	0	0	0	0	0.541	0.541
ZmNIP2-1	GRMZM2G069098	MATE	Transparent testa 12 protein ; Belongs to the multi antimicrobial extrusion (MATE) (TC 2.A.66.1) family	0	0	0	0	0.042	0.069	0	0.48	0.495
ZmNIP2-1	GRMZM2G115105	MATE	Protein DETOXIFICATION; Belongs to the multi antimicrobial extrusion (MATE) (TC 2.A.66.1) family	0	0	0	0	0.042	0.069	0	0.48	0.495
ZmNIP2-4	GRMZM2G455909	RPM1	Disease resistance protein RPM1	0	0	0	0	0	0.048	0	0.687	0.689
ZmNIP2-2	GRMZM2G069098	MATE	Transparent testa 12 protein ; Belongs to the multi antimicrobial extrusion (MATE) (TC 2.A.66.1) family	0	0	0	0	0.042	0.069	0	0.48	0.495
ZmNIP2-2	GRMZM2G115105	MATE	Protein DETOXIFICATION; Belongs to the multi antimicrobial extrusion (MATE) (TC 2.A.66.1) family	0	0	0	0	0.042	0.069	0	0.48	0.495
ZmNIP2-3	GRMZM2G069098	MATE	Transparent testa 12 protein ; Belongs to the multi antimicrobial extrusion (MATE) (TC 2.A.66.1) family	0	0	0	0	0.042	0.069	0	0.489	0.504
ZmNIP2-3	GRMZM2G115105	MATE	Protein DETOXIFICATION; Belongs to the multi antimicrobial extrusion (MATE) (TC 2.A.66.1) family	0	0	0	0	0.042	0.069	0	0.489	0.504
ZmPIP2-5	GRMZM5G886177	PRP	Pathogen-related protein	0	0	0.274	0	0	0	0	0.365	0.519
ZmPIP2-6	GRMZM5G886177	PRP	Pathogen-related protein	0	0	0.274	0	0	0	0	0.365	0.519
ZmPIP2-9	GRMZM5G886177	PRP	Pathogen-related protein	0	0	0.274	0	0	0	0	0.365	0.519
ZmPIP2-8	GRMZM5G886177	PRP	Pathogen-related protein	0	0	0.274	0	0	0	0	0.365	0.519
ZmTIP2-1	GRMZM2G363229	MATE	Protein DETOXIFICATION; Antiporter/ drug transporter/ transporter ; Belongs to the multi antimicrobial extrusion (MATE) (TC 2.A.66.1) family	0	0	0	0	0.042	0.069	0	0.56	0.573
ZmTIP3-2	GRMZM2G170128	MATE	Protein DETOXIFICATION; Belongs to the multi antimicrobial extrusion (MATE) (TC 2.A.66.1) family	0	0	0	0	0.042	0.069	0	0.48	0.495
ZmPIP1-5	GRMZM2G167673	GA 1617-ox1	Gibberellin 1617-oxidase1; Putative cytochrome P450 superfamily protein	0	0	0	0	0	0	0	0.48	0.48
ZmPIP2-3	GRMZM2G095382	LIGHT	Protein LIGHT-DEPENDENT SHORT HYPOCOTYLS 3	0	0	0	0	0	0	0	0.537	0.537
ZmPIP2-3	GRMZM2G459645	LIGHT	Protein LIGHT-DEPENDENT SHORT HYPOCOTYLS 3	0	0	0	0	0	0	0	0.537	0.537
ZmPIP2-4	GRMZM2G095382	LIGHT	Protein LIGHT-DEPENDENT SHORT HYPOCOTYLS 3	0	0	0	0	0	0	0	0.537	0.537
ZmTIP2-2	GRMZM2G156470	Auxin	Auxin induced protein	0	0	0	0	0.552	0	0	0	0.552
ZmNIP1-1	GRMZM2G158378	Si	Silicon transporter	0	0	0	0	0	0	0	0.538	0.538
ZmNIP2-1	GRMZM2G125387	K+	Potassium transporter; Potassium transporter	0	0	0	0	0	0.045	0	0.48	0.482
ZmNIP2-1	GRMZM2G158378	Si	Silicon transporter	0	0	0	0	0.053	0	0	0.855	0.857
ZmNIP2-4	GRMZM2G098494	Na+/H+	Sodium/hydrogen exchanger 7	0.041	0	0	0	0.05	0	0	0.713	0.715
ZmNIP2-4	GRMZM2G120163	k+	Potassium transporter; Potassium transporter	0	0	0	0	0	0.045	0	0.688	0.689
ZmNIP2-4	GRMZM2G375116	k+	Potassium transporter; Potassium transporter	0	0	0	0	0	0.045	0	0.688	0.689
ZmNIP2-4	GRMZM2G425999	k+	Potassium transporter; Potassium transporter	0	0	0	0	0	0.045	0	0.688	0.689
ZmNIP2-2	GRMZM2G158378	Si	Silicon transporter	0	0	0	0	0	0	0	0.863	0.863
ZmNIP2-2	GRMZM2G455124	N	High affinity nitrate transporter 2.5	0.044	0	0	0	0	0	0	0.501	0.503
ZmNIP2-3	GRMZM2G158378	Si	Silicon transporter	0	0	0	0	0	0	0	0.743	0.743
ZmNIP3-1	GRMZM2G166159	B	Boron transporter 1; Uncharacterized protein	0	0	0	0	0.134	0	0	0.73	0.756
ZmPIP1-1	GRMZM2G051753	B	Boron transporter-like protein 2	0	0	0	0	0	0	0	0.534	0.534
ZmPIP1-3	GRMZM2G051753	B	Boron transporter-like protein 2	0	0	0	0	0	0	0	0.458	0.457
ZmPIP1-5	GRMZM2G051753	B	Boron transporter-like protein 2	0	0	0	0	0	0	0	0.534	0.534
ZmPIP2-2	GRMZM2G051753	B	Boron transporter-like protein 2	0	0	0	0	0	0	0	0.533	0.533
ZmPIP2-5	GRMZM2G158378	Si	Silicon transporter	0	0	0	0	0	0	0	0.512	0.512
ZmPIP2-8	GRMZM2G051753	B	Boron transporter-like protein 2	0	0	0	0	0	0	0	0.535	0.535
ZmPIP2-8	GRMZM2G158378	Si	Silicon transporter	0	0	0	0	0	0	0	0.539	0.539
ZmTIP2-4	GRMZM2G425999	k+	Potassium transporter; Potassium transporter	0	0	0	0	0	0.045	0	0.457	0.459
ZmTIP3-2	GRMZM2G042171	S	Sulfate transporter 2.2	0	0	0	0	0	0	0	0.492	0.492
ZmTIP3-2	GRMZM2G316889	N	Protein NRT1/ PTR FAMILY 5.10	0	0	0	0	0.051	0	0	0.483	0.488
ZmTIP3-2	GRMZM2G455124	N	High affinity nitrate transporter 2.5	0.044	0	0	0	0	0	0	0.496	0.498
ZmTIP3-4	GRMZM2G425999	k+	Potassium transporter; Potassium transporter	0	0	0	0	0	0.045	0	0.598	0.599
ZmNIP3-1	GRMZM2G307588	SBP-TF	SBP transcription factor; Uncharacterized protein	0	0	0	0	0	0	0	0.56	0.56
ZmPIP1-3	GRMZM2G167492	NAC-TF	Putative NAC domain transcription factor superfamily protein	0	0	0	0	0	0	0	0.48	0.48
ZmPIP1-5	GRMZM2G167492	NAC-TF	Putative NAC domain transcription factor superfamily protein	0	0	0	0	0	0	0	0.48	0.48
ZmPIP2-5	GRMZM2G167492	NAC-TF	Putative NAC domain transcription factor superfamily protein	0	0	0	0	0	0	0	0.48	0.48
ZmPIP2-6	GRMZM2G167492	NAC-TF	Putative NAC domain transcription factor superfamily protein	0	0	0	0	0	0	0	0.48	0.48
ZmSIP2-1	GRMZM2G139073	MADS-TF	MADS-box transcription factor 16; Silky1	0	0	0	0	0	0.046	0	0.716	0.717
ZmTIP2-2	GRMZM2G071620	MADS-TF	MADS31; M31 protein; MADS-box transcription factor 34; Uncharacterized protein	0	0	0	0	0.533	0.046	0	0	0.535
ZmTIP2-3	GRMZM2G127857	MYB-TF	Myb transcription factor39; Putative MYB DNA-binding domain superfamily protein	0	0	0	0	0.533	0	0	0	0.533
ZmTIP4-2	AC196475.3_FGP005	NAC-TF	Putative NAC domain transcription factor superfamily protein	0	0	0	0	0	0.582	0	0	0.582
ZmTIP4-2	GRMZM2G003715	NAC-TF	Protein NTM1-like 9; Putative NAC domain transcription factor superfamily protein; Uncharacterized protein	0	0	0	0	0	0.582	0	0	0.582
ZmTIP4-4	AC196475.3_FGP005	NAC-TF	Putative NAC domain transcription factor superfamily protein	0	0	0	0	0	0.582	0	0	0.582
ZmTIP4-4	GRMZM2G003715	NAC-TF	Protein NTM1-like 9; Putative NAC domain transcription factor superfamily protein; Uncharacterized protein	0	0	0	0	0	0.582	0	0	0.582
ZmTIP4-4	GRMZM2G163914	NAC-TF	Putative NAC domain transcription factor superfamily protein; Uncharacterized protein	0	0	0	0	0	0.582	0	0	0.582
ZmNIP2-2	GRMZM2G476477	MAPKKK	Putative MAPKKK family protein kinase	0	0	0	0	0	0.086	0	0.56	0.58
ZmPIP2-2	GRMZM2G161664	LRRK	Putative leucine-rich repeat protein kinase family protein	0	0	0	0	0	0.045	0	0.562	0.563
ZmPIP2-3	GRMZM2G161664	LRRK	Putative leucine-rich repeat protein kinase family protein	0	0	0	0	0	0.045	0	0.561	0.562
ZmPIP2-4	GRMZM2G161664	LRRK	Putative leucine-rich repeat protein kinase family protein	0	0	0	0	0	0.045	0	0.561	0.562
ZmPIP2-5	GRMZM2G161664	LRRK	Putative leucine-rich repeat protein kinase family protein	0	0	0	0	0	0.045	0	0.56	0.561
ZmPIP2-6	GRMZM2G161664	LRRK	Putative leucine-rich repeat protein kinase family protein	0	0	0	0	0	0.045	0	0.562	0.563
ZmTIP2-3	GRMZM2G059299	protein kinase	G-type lectin S-receptor-like serine/threonine-protein kinase SD2-5; Putative D-mannose binding lectin domain related protein; Uncharacterized protein	0	0	0	0	0.561	0.045	0	0	0.562
ZmTIP3-1	GRMZM2G014295	Methyltransferase	Putative methyltransferase family protein; S-adenosylmethionine-dependent methyltransferase/ methyltransferase; Uncharacterized protein	0	0	0	0	0	0	0	0.682	0.682
ZmTIP3-1	GRMZM2G065210	Methyltransferase	Methyltransferase required for the conversion of 2- polyprenyl-6-methoxy-1,4-benzoquinol (DDMQH2) to 2-polyprenyl-3- methyl-6-methoxy-1,4-benzoquinol (DMQH2)	0	0	0	0	0	0	0	0.56	0.56
ZmTIP3-1	GRMZM2G438673	Methyltransferase	2-methoxy-6-polyprenyl-1,4-benzoquinol methylase, mitochondrial; Methyltransferase required for the conversion of 2- polyprenyl-6-methoxy-1,4-benzoquinol (DDMQH2) to 2-polyprenyl-3- methyl-6-methoxy-1,4-benzoquinol (DMQH2)	0	0	0	0	0	0	0	0.56	0.56
ZmTIP3-4	GRMZM2G089484	MAP kinase	Mitogen activated protein kinase 6; Putative MAP kinase family protein; Uncharacterized protein	0	0	0	0	0	0.085	0	0.459	0.483
ZmTIP4-3	GRMZM2G063533	protein kinase	Serine/threonine-protein kinase NAK ; Belongs to the protein kinase superfamily	0	0	0	0	0	0.045	0	0.714	0.715
ZmTIP4-3	GRMZM2G081841	GMC oxidoreductase	Protein HOTHEAD; Belongs to the GMC oxidoreductase family	0.044	0	0	0	0	0	0	0.719	0.719
ZmTIP4-3	GRMZM5G879570	protein kinase	Putative receptor-like protein kinase; Belongs to the protein kinase superfamily	0	0	0	0	0	0.045	0	0.714	0.715
ZmNIP1-1	GRMZM2G162282	carboxylase/oxygenase	Chloroplast ribulose bisphosphate carboxylase/oxygenase activase	0	0	0	0	0	0	0	0.684	0.684
ZmNIP2-1	GRMZM2G028521	CitMHS	Citrate transporter family protein	0	0	0	0	0	0	0	0.701	0.701
ZmNIP2-4	GRMZM2G028521	CitMHS	Citrate transporter family protein	0	0	0	0	0	0	0	0.701	0.701
ZmNIP3-1	GRMZM2G459614	ZPR2	Zinc finger protein 2	0	0	0	0	0	0	0	0.527	0.527
ZmPIP1-1	GRMZM2G021614	MFT1	Protein MOTHER of FT and TFL1	0	0	0	0	0.044	0	0	0.48	0.481
ZmPIP1-3	AC203754.4_FGP008	P5CS	Delta-1-pyrroline-5-carboxylate synthase; P5CS plays a key role in proline biosynthesis, leading to osmoregulation in plants; In the N-terminal section; belongs to the glutamate 5- kinase family	0.081	0	0	0	0	0	0	0.44	0.463
ZmPIP1-3	GRMZM2G375504	P5CS	Delta-1-pyrroline-5-carboxylate synthase; P5CS plays a key role in proline biosynthesis, leading to osmoregulation in plants; In the N-terminal section; belongs to the glutamate 5- kinase family	0.081	0	0	0	0	0	0	0.438	0.461
ZmPIP2-3	GRMZM2G112228	GRP	Glycine-rich protein	0	0	0	0	0	0	0	0.654	0.654
ZmPIP2-4	GRMZM2G112228	GRP	Glycine-rich protein	0	0	0	0	0	0	0	0.654	0.654
ZmPIP2-6	GRMZM5G841619	TSα1	Tryptophan synthase alpha subunit1; Indole-3-glycerol phosphate lyase ; Belongs to the TrpA family	0	0	0.274	0	0	0	0	0.401	0.546
ZmPIP2-9	GRMZM5G841619	TSα1	Tryptophan synthase alpha subunit1; Indole-3-glycerol phosphate lyase ; Belongs to the TrpA family	0	0	0.274	0	0	0	0	0.401	0.546
ZmTIP2-1	GRMZM2G463462	CCC1_like	Membrane protein of ER body-like protein	0	0	0	0	0	0	0	0.56	0.56
ZmTIP3-1	GRMZM2G177276	UBE2	Ubiquitin-conjugating enzyme E2 J2; Ubiquitin conjugating enzyme 2 ; Belongs to the ubiquitin-conjugating enzyme family	0	0	0	0	0	0.047	0	0.57	0.572
ZmTIP3-3	GRMZM2G099074	Calcineurin	Embryo defective 1379	0	0	0	0	0	0	0	0.447	0.447
ZmTIP3-3	GRMZM2G175423	SDH	Sorbitol dehydrogenase	0	0	0	0	0.19	0	0	0.361	0.46
ZmTIP3-2	GRMZM2G033680	Calcineurin	Calcineurin B-like7	0	0	0	0	0.052	0.138	0	0.48	0.537
ZmTIP3-4	GRMZM2G099074	Calcineurin	Embryo defective 1379	0	0	0	0	0	0	0	0.447	0.447
ZmTIP3-4	GRMZM2G110080	Calcineurin	Calcineurin B-like protein	0	0	0	0	0.052	0.138	0	0.402	0.468
ZmTIP3-4	GRMZM2G137751	Calcineurin	Calcineurin B-like protein	0	0	0	0	0.052	0.138	0	0.402	0.468
ZmTIP4-3	GRMZM2G018030	CMBP	Calmodulin binding protein; Uncharacterized protein	0	0	0	0	0	0	0	0.719	0.719
ZmTIP4-3	GRMZM2G156713	ABCI7	Protein ABCI7 chloroplastic	0	0	0	0	0	0	0	0.799	0.799

## Sheet: Table S5
Supplemental Table S5. Primers used in this study.
Gene ID	Forward Perimer Sequence(5'→3')	Reverse Perimer Sequence(5'→3')
For qRT-PCR
ZmPIP1-1	CACCTTCATCCTCGTCTACAC	GCATGGTGCTGGTTGTAAATTA
ZmPIP1-2	CACCGATGCCAAGAGGAATGC	GGTTGATGCCAGTGCCAGTAAT
ZmPIP1-3	GGAGCGACCATTGGATCTTCTG	GCAGCAGTGAGCAGTCTTGAA
ZmPIP1-5	CGCCGCCATCGTCTACAACA	GAGCACGCACCACTTACTAGCA
ZmPIP2-1	CGCCGCCGTCATCTACAACAA	GCCATTGCTCCACAGCCAAG
ZmPIP2-2	CGAGGGAGGAGAATAAGTTTGT	CTTGGCAGCAGATATTATACGC
ZmPIP2-3	CGGAGCAACGCCTAATAAGTCC	ACTGTGGTGGCAGATGTGGA
ZmPIP2-4	TTTCTACTTCGGACCAAAGTGT	GATCGGATAAAAACTCACGCAA
ZmPIP2-5	AAGCACAGCAAGTCTCACCAGA	GCCACCGTGATGTAGAGGAAGA
ZmPIP2-6	CAGCTCTTCCTCCTCCGCAGTT	GCTTTCCACACCGCACACAAAC
ZmTIP1-1	GCTGGTGCTGGAGATCGTGATG	TCGTGGGTGTGGGAGATGAAGA
ZmTIP1-2	GTCTACGACATCATCTTCATC	ATTGAGTGGTCTGGTCTTAA
ZmTIP2-1	GTGTATGCATGTATGTGCCAAT	CCAAGAAATCCATGCGTAAACA
ZmTIP2-2	CCGACCAGGACTACGCCTAAGT	TGGAACAGACCAGGACGACACA
ZmTIP2-3	TACCGTCAGAGGGAGTGGGAGA	CGAAGAGCAGCGTGGCAATGA
ZmTIP3-1	GAGGCACCACTGGGTGTACT	ACCACTTACACGACCCCACA
ZmTIP3-2	AACGAAGGAGGAGGTACG	GCGATGAACTCGGAGATG
ZmTIP3-3	CACATCGTTGTCCAAACAAGAT	CGTACTGCCCTGATCATATTCA
ZmTIP3-4	TGCAGTTCCTCGGATGCCAGT	TGCCAAGCTCGGTCCTAGTCTC
ZmTIP4-1	GGAAGTCTGACGACCATC	TCTACAGCCAGCAATCCT
ZmTIP4-2	TCTCCCTCCTCCAGTCTTCCAA	ACGAATCGACCAGCTTGTTGAC
ZmTIP4-3	GATCGGAGTGTGATTTGGTTTG	GACAGCATGCATACACGTATTC
ZmTIP4-4	CCAGGGATGACACCGACTTCT	ACTGCTGCTTCCATTCCATTCG
ZmNIP1-1	AAGAGCACGTCTTTCCTCAAG	CGACGACACGGGTGAATATATA
ZmNIP2-1	ACGAGAGCGGTGGGTGAGTT	AGGAGGAGAGCTTCTGCGACAT
ZmNIP2-2	AGCACGCACCAGCATCCTTG	CCACCACCTCCGAGATCACCTT
ZmNIP2-3	GCTCCCTCGCTCTGTTCAAGAT	CCAACACGGGCAAGCATAATCG
ZmNIP3-1	TGTACCAATAAATAAGCCCCGT	AGACGACCCACAATAATCCAAT
ZmSIP1-1	TGTCATCTTGGACTTGGGATAG	GATCGGAAATAGAAGACCGGAT
ZmSIP1-2	GTCTTCAATATCCTTTGCGACG	CAGGGTGATGACAAAAGTAAGC
ZmSIP2-1	CAAGGTCTCGCTCTCCCTCGTA	CGCACCATGATGAGCACCAACA
AMY1	AAGGTCATCGTGAAGATTG	GAATACAGGTTGTCGCTAT
AMY3	AGACTAGACTAGACCCATATTC	GCTCAGTACAATCGTATTCC
CCP1	GGAGAACGGATACTACAAGATA	CATATTACCTTACAGCAAGCAT
CCP6	GTCAGAGCTGGAACTTGC	GGATTCATGGGACGGTAATAG
CCP32	CATCAGAGACAGAGACGATA	TCTTCCCAATACACATACCA
ZmActin	GCTACGAGATGCCTGATGGTC	CCCCCACTGAGGACAACG
For T-DNA mutant
UFMu-13193	GCACGGAGAACTCACAAGGC	CGGCGAAGACGAAGATGG
Tir6	AGAGAAGCCAACGCCAWCGCCTCYATTTCGTC
For protoplast transient expression analysis
ZmPIP2-2	AGCTCAAGCTTCGAATTCATGGGCAAGGACGACGTGGTCC	CACCATCAGGATCCCGGGCGCGTTGCTCCTGAAGGAGCCG
ZmPIP2-6	AGCTCAAGCTTCGAATTCATGGGCAAGGAGGTGGATGTGT	CACCATCAGGATCCCGGGGGCGTTGCTCCGGAAGGAGCCG
ZmTIP1-1	AGCTCAAGCTTCGAATTCATGCCGATCAATAGGATCGCCCT	CACCATCAGGATCCCGGGGTAGTCGGTGGAGGGGAGCTGCT
ZmTIP1-2	AGCTCAAGCTTCGAATTCATGCCTGTGAGCAGGATCGCCGT	CACCATCAGGATCCCGGGGTAGTCTGCT GCCGTGGTTG GCA
ZmTIP2-1	AGCTCAAGCTTCGAATTCATGGTGAAGCTCGCCTTCGGAAG	CACCATCAGGATCCCGGGGGCGTAGTCCTGGTCCGCGACCT
ZmTIP3-1	AGCTCAAGCTTCGAATTCATGAGCACGGCCACGGGCGTGCG	CACCATCAGGATCCCGGGGTAGTCCTCTGGCGCGAGCGGCT
ZmTIP3-2	AGCTCAAGCTTCGAATTCATGAGCACGGGCGTGCGACCGGG	CACCATCAGGATCCCGGGGTAGTCCTCTGGCGCGAGCGGCT
ZmTIP4-2	AGCTCAAGCTTCGAATTCATGTCCCACTCCCCTCTCCCTCC	CACCATCAGGATCCCGGGGATGTCTCCATTGAGCAGCGGCT
